# Supplementary material for: Neighborhood Disadvantage, Built Environment, and Breast Cancer Outcomes: Disparities in Tumor Aggressiveness and Survival
Source: Cancers (Basel). 2025 Apr 29;17(9):1502. doi: 10.3390/cancers17091502 (PMC12070865; doi:10.3390/cancers17091502)
Supplement: Supplementary file 1 [file cancers-17-01502-s001.zip]

Archive with 1 entries (1 files):
- cancers-3562774-supplementary.pdf
